# Supplementary material for: Use of a 3D-printed body surface percutaneous puncture guide plate in vertebroplasty for osteoporotic vertebral compression fractures
Source: PLoS One. 2022 Nov 28;17(11):e0276930. doi: 10.1371/journal.pone.0276930 (PMC9704564; doi:10.1371/journal.pone.0276930)
Supplement: S1 Data — (XLSX) [file pone.0276930.s001.xlsx]

## Sheet: Sheet1
	Group T	vertebral body	T-score	BMI		Time of puncture(min)	preoperative fluoroscopy times of each vertebra	positioning puncture times of each vertebra	Time of fluoroscopy	Time of operation (min)		VAS				ODI				the midline vertebral height				COBB
												preoperative	Post-OP 7 day	Post-OP 3 Months		preoperative	Post-OP 7 day	Post-OP 3 Months		preoperative	Post-OP 7 day	Post-OP 3 Months		preoperative	Post-OP 7 day	Post-OP 3 Months		complication
	B	T11	-4	20.2		35.226	8	19.57	13.785	81.7293		7	4	1		36	29	22		16.1	17.12	16.62		34.7993	32.7815	33.7825		1
	B	L2	-4.4	21.91		43.0797	5	25.341	15.1705	87.2875		9	6	3		44	37	28		16.3	17.98	17.58		34.4111	31.0059	31.8403		0
	B	L2	-3	20.6		21.406	6	19.46	12.73	64.4301		5	1	1		31	19	10		16.6	17.89	17.29		33.8221	31.1949	32.436		0
	B	T12	-4	20.7		23.324	6	13.72	9.86	61.5402		7	3	1		36	23	16		23.2	24.3	23.5		18.778	15.9076	18.0042		0
	B	T10	-2.8	23.7		17.604	8	14.67	11.335	66.6435		5	1	0		29	18	9		15.6	16.82	16.02		35.7539	33.3849	34.9535		1
	B	T10	-3.9	23.17		31.8006	8	17.667	12.8335	75.2611		9	6	2		45	36	26		16.5	17.36	16.86		34.0193	32.2929	33.3049		1
	B	L2	-4.9	23.5		23.595	8	18.15	13.075	66.045		9	5	1		43	32	24		16.6	18.04	17.54		33.8221	30.8794	31.9229		0
	B	L1	-3.8	22.08		19.8096	5	16.508	10.754	54.9543		8	3	1		40	23	15		14.9	16.59	16.19		37.0528	33.8419	34.6251		0
	B	T12	-2.6	22.3		44.694	7	24.83	15.915	90.0326		6	3	2		31	25	18		16.5	18.06	17.26		34.0193	30.8372	32.4971		1
	B	L1	-3.9	21.8		38.145	6	25.43	15.715	87.3985		6	3	1		32	25	17		23.5	25.11	24.41		18.0042	13.7393	15.6157		0
	B	T12	-3.8	21.84		39.4144	4	24.634	14.317	80.7247		9	6	2		42	34	25		19.7	21.39	20.69		27.2485	23.2919	24.962		1
	B	L2	-4.7	22.24		32.6536	5	23.324	14.162	78.0058		9	6	2		42	34	25		15.4	16.52	15.82		36.1294	33.98	35.3366		0
	B	T11	-3.7	23.7		26.766	5	14.87	9.935	68.8653		7	3	1		36	25	16		15.4	17.26	16.46		36.1294	32.4971	34.098		1
	B	T12	-4.7	22.4		22.666	7	16.19	11.595	62.6154		9	5	2		41	28	22		21.3	22.72	21.92		23.509	20.0015	21.9987		0
	B	T11	-4	21		31.07	4	23.9	13.95	69.8884		7	3	1		36	26	16		22.6	24.02	23.52		20.3045	16.6467	17.9523		1
	B	L2	-3.2	21.1		31.733	4	24.41	14.205	84.3016		5	2	1		29	22	14		18.5	19.6	19.2		29.8989	27.4744	28.369		1
	B	L2	-3.6	21.3		27.794	7	21.38	14.19	71.4763		6	3	1		35	25	19		23.8	24.88	24.38		17.2234	14.3593	15.6954		0
	B	T10	-4.2	22.86		29.6576	6	18.536	12.268	72.8538		9	6	1		41	32	23		15.4	16.34	15.74		36.1294	34.3331	35.4889		0
	B	T10	-3.9	19.15		38.584	7	24.115	15.5575	74.6594		8	5	1		41	32	22		18.3	20.12	19.52		30.3276	26.2894	27.6545		1
	B	T11	-4.9	23.21		31.5994	6	22.571	14.2855	73.1908		9	6	3		45	36	28		15.1	16.14	15.54		36.6861	34.722	35.8669		1
	B	T10	-3.7	21.2		32.201	8	24.77	16.385	83.4353		7	4	2		36	29	23		15.6	16.41	16.01		35.7539	34.1961	34.9728		0
	B	L2	-2.6	23.2		25.23	7	16.82	11.91	68.0733		8	4	1		41	30	22		16.6	17.53	17.13		33.8221	31.9435	32.7613		0
	B	T12	-4.8	19.5		34.2	6	22.8	14.4	71.3922		8	4	2		42	32	25		22.2	23.37	22.97		21.3058	18.3404	19.3666		1
	B	T12	-4.4	22.5		31.92	5	19.95	12.475	73.2801		8	5	1		39	30	21		16.4	17.49	17.09		34.2157	32.026	32.8422		1
	B	T10	-3.5	23.2		27.666	7	15.37	11.185	70.3572		8	4	1		40	30	21		16.9	18.24	17.84		33.2248	30.4555	31.2996		1
	B	T11	-4.7	27.7		30.706	8	23.62	15.81	78.8926		9	6	1		45	37	29		19.5	20.9	20.4		27.6995	24.4655	25.641		0
	B	T10	-3.2	23		26.72	8	16.7	12.35	70.4336		8	4	1		41	31	23		22.3	23.26	22.76		21.0567	18.6238	19.9003		0
	B	T10	-4.4	31.9		38.913	8	22.89	15.445	103.932		9	7	4		44	39	30		22.2	23.38	22.68		21.3058	18.3145	20.1026		0
	B	T12	-4.4	32		19.38	8	16.15	12.075	73.9866		9	6	1		43	34	26		22	22.87	22.17		21.8014	19.6212	21.3803		1
	B	L1	-4	20.7		24.318	4	17.37	10.685	63.8867		8	4	1		43	31	22		14.9	15.73	15.13		37.0528	35.5079	36.6308		0
	B	T12	-3.4	19.7		21.984	8	18.32	13.16	64.547		6	2	1		34	22	13		19.2	20.62	20.02		28.369	25.1266	26.5192		0
	B	T11	-4.9	26.5		29.965	5	23.05	14.025	72.598		9	6	2		45	36	28		23	24.38	23.58		19.29	15.6954	17.7966		0
	B	T10	-4.5	29.8		32.856	4	27.38	15.69	84.1028		9	6	1		46	39	29		20.8	22.42	21.92		24.7024	20.7567	21.9987		1
	B	L2	-2.6	28.8		36.684	4	20.38	12.19	85.674		8	5	2		39	32	23		24.6	26.04	25.34		15.1096	11.1997	13.1159		0
	B	T11	-4.2	28.8		29.328	5	18.33	11.665	84.8191		8	5	1		39	32	25		14.8	16.41	15.71		37.2348	34.1961	35.5458		0
	B	T12	-2.9	27.5		24.06	7	20.05	13.525	75.085		6	3	1		32	23	14		21.6	22.66	22.06		22.7824	20.1531	21.6531		0
	B	T11	-5	30.3		26.653	7	24.23	15.615	74.7323		9	6	3		44	35	28		22.9	24.35	23.65		19.5449	15.775	17.6146		1
	B	T10	-4.9	30.6		36.918	6	20.51	13.255	81.1168		9	6	1		47	39	29		14.5	16.33	15.83		37.7757	34.3526	35.3176		0
	B	T10	-4.6	32.9		38.31	4	25.54	14.77	99.5271		9	6	3		46	41	34		18.6	20.31	19.51		29.6831	25.8502	27.677		1
	B	T11	-2.8	21.9		21.744	8	13.59	10.795	71.1861		5	1	1		32	22	14		15.3	16.78	16.38		36.3159	33.4647	34.2549		0
	B	T10	-3	19.2		27.651	5	21.27	13.135	75.1741		5	2	2		31	22	16		17.2	18.67	17.87		32.6192	29.5316	31.2368		0
	B	T12	-4.3	26.1		24.778	5	19.06	12.03	64.6676		9	5	2		44	32	23		20.6	22.36	21.86		25.1735	20.9069	22.1463		1
	B	L2	-4.5	28		28.14	7	20.1	13.55	79.1319		9	6	1		45	37	27		19.7	21.44	20.84		27.2485	23.1709	24.6078		1
	B	L1	-3.9	25.9		28.512	6	15.84	10.92	72.9496		9	6	2		45	36	28		17.5	18.58	17.98		32.0054	29.7264	31.0059		1
	B	T11	-4	24.7		29.805	8	19.87	13.935	74.615		9	6	3		43	34	25		21.4	23.08	22.58		23.2677	19.0856	20.3549		0
	B	T12	-3.9	18.2		28.836	6	16.02	11.01	64.7627		8	4	2		38	26	18		17.5	18.52	17.92		32.0054	29.8558	31.132		0
	B	T12	-3.7	25.4		22.94	7	22.94	14.97	66.7736		9	5	1		43	32	21		16.2	17.95	17.55		34.6057	31.069	31.9023		1
	B	L2	-4.2	32.9		35.003	4	20.59	12.295	89.3794		9	6	2		44	38	28		20.5	21.73	21.33		25.4077	22.4651	23.4367		0
	B	T12	-4.3	29		24.96	4	15.6	9.8	71.9897		8	5	2		42	32	26		19.5	20.64	20.04		27.6995	25.0796	26.4733		0
	B	T12	-4.4	27.1		30.498	5	23.46	14.23	88.088		8	5	1		40	34	27		15.3	16.83	16.13		36.3159	33.3649	34.7413		1
