# Supplementary material for: Use of a 3D-printed body surface percutaneous puncture guide plate in vertebroplasty for osteoporotic vertebral compression fractures
Source: PLoS One. 2022 Nov 28;17(11):e0276930. doi: 10.1371/journal.pone.0276930 (PMC9704564; doi:10.1371/journal.pone.0276930)
Supplement: S2 Data — (XLSX) [file pone.0276930.s002.xlsx]

## Sheet: Sheet1
	Group 3D	vertebral body	T-score	BMI		Time of puncture(min)	preoperative fluoroscopy times of each vertebra	positioning puncture times of each vertebra	Time of fluoroscopy	Time of operation (min)		VAS				ODI				the midline vertebral height				COBB
												preoperative	Post-OP 7 day	Post-OP 3 Months		preoperative	Post-OP 7 day	Post-OP 3 Months		preoperative	Post-OP 7 day	Post-OP 3 Months		preoperative	Post-OP 7 day	Post-OP 3 Months		complication
	A	T11	-4.6	22.19		14.3123	0	8.419	4.2095	46.2593		9	4	1		42	19	10		14.3	16.76	16.46		38.1319	33.5046	34.098		0
	A	L2	-3.8	19.9		26.802	1	14.89	7.945	60.2598		7	3	1		39	25	18		19.9	21.11	20.51		26.7938	23.9651	25.3843		0
	A	L2	-4.7	20.72		9.1542	0	8.322	4.161	42.567		9	3	1		44	16	8		19.3	21.18	20.68		28.1468	23.7975	24.9855		0
	A	L1	-3.9	23.03		21.9248	0	13.703	6.8515	54.9468		9	4	2		41	24	17		17.8	18.94	18.64		31.3832	28.9426	29.5966		0
	A	T10	-2.6	19.2		9.812	2	8.92	5.46	36.872		6	1	2		34	13	9		22	23.32	23.02		21.8014	18.4693	19.239		0
	A	T10	-4.6	23.4		13.428	2	11.19	6.595	54.9711		8	3	2		42	25	17		19.8	20.91	20.61		27.0216	24.4418	25.1501		0
	A	T12	-4.8	23.1		27.378	1	15.21	8.105	66.5792		9	5	2		44	33	24		14	15.9	15.6		38.6598	35.1838	35.7539		0
	A	T10	-5	22.64		17.6596	0	12.614	6.307	52.5919		9	4	2		45	27	18		18.2	19.92	19.42		30.5406	26.7481	27.8788		0
	A	T12	-3.9	22.7		19.656	2	15.12	8.56	60.6446		8	4	1		38	24	16		19.1	21.74	21.24		28.5904	22.4406	23.6534		0
	A	T12	-4.5	20.8		17.295	1	11.53	6.265	50.6904		7	2	2		39	20	11		17	19.76	19.46		33.0239	27.1124	27.7892		0
	A	L2	-4.2	23.6		9.16	1	9.16	5.08	43.74		8	2	2		40	14	5		19.4	21.92	21.62		27.9236	21.9987	22.7337		0
	A	T12	-4.1	23.2		14.37	0	14.37	7.185	50.197		8	3	1		41	21	14		22.9	24.4	24.1		19.5449	15.6422	16.4361		0
	A	L1	-3.8	22.1		18.074	1	12.91	6.955	51.9074		7	2	2		36	17	9		22.3	24.16	23.66		21.0567	16.2778	17.5886		1
	A	T10	-2.6	20.2		15.564	2	12.97	7.485	51.1756		6	1	0		34	15	7		14.6	15.99	15.39		37.5963	35.0112	36.1481		0
	A	L2	-5	23.6		14.712	1	12.26	6.63	53.1112		9	4	2		45	27	21		17.1	18.69	18.39		32.822	29.4882	30.1352		0
	A	T12	-4	22.2		18.811	0	14.47	7.235	61.9075		6	2	2		33	20	12		18.8	20.86	20.36		29.2488	24.5604	25.7341		1
	A	L1	-3.3	23.7		16.357	1	14.87	7.935	63.2277		6	2	2		33	20	9		20.9	22.31	21.91		24.4655	21.0318	22.0233		0
	A	L2	-4.6	20		23.31	1	12.95	6.975	55.6015		8	4	1		41	25	16		14.6	16.79	16.29		37.5963	33.4448	34.4306		0
	A	T11	-4.9	22.14		14.496	1	9.664	5.332	45.9482		9	4	2		46	22	11		21.9	23.44	23.04		22.0479	18.1595	19.1879		0
	A	L1	-4.7	23.01		11.401	2	11.401	6.7005	43.3564		9	3	1		45	18	8		16.9	18.19	17.69		33.2248	30.5619	31.6123		1
	A	T11	-3.4	21.5		19.92	1	12.45	6.725	64.1071		6	2	2		33	21	14		17.6	18.75	18.45		31.7989	29.3578	30.0064		1
	A	T10	-4.8	25.11		10.961	0	10.961	5.4805	46.0657		9	4	2		47	23	15		21.4	22.87	22.57		23.2677	19.6212	20.38		0
	A	T11	-4.1	25.9		28.962	2	16.09	9.045	65.3459		9	5	2		43	31	23		17.4	19.67	19.27		32.2109	27.3164	28.2136		0
	A	T10	-4	24.1		15.456	2	9.66	5.83	51.0566		9	4	1		42	23	14		16.9	18.85	18.45		33.2248	29.1397	30.0064		0
	A	T12	-4.5	28.3		15.899	1	12.23	6.615	51.4572		9	4	1		46	27	18		16.1	18.07	17.77		34.7993	30.8161	31.4458		0
	A	T10	-4.7	29		28.89	2	16.05	9.025	72.8548		9	6	2		46	37	31		15	17.55	17.25		36.8699	31.9023	32.5175		0
	A	T11	-4.9	26.2		13.662	1	12.42	6.71	61.7404		9	5	2		43	30	20		14.9	17.1	16.6		37.0528	32.822	33.8221		0
	A	T12	-4.7	32.1		22.416	1	14.01	7.505	76.3815		9	6	1		45	36	29		16.5	19.19	18.89		34.0193	28.3912	29.0522		0
	A	T10	-2.9	23.6		18.732	2	15.61	8.805	60.8546		7	3	1		37	23	17		18.1	20.53	19.93		30.7526	25.3376	26.7253		0
	A	T10	-4.7	32.8		18.396	1	15.33	8.165	63.0054		9	5	2		47	34	26		17.5	19.02	18.72		32.0054	28.7668	29.423		0
	A	T12	-4.3	32.2		14.304	1	11.92	6.46	62.1018		9	5	1		44	31	21		17.1	18.82	18.52		32.822	29.2052	29.8558		0
	A	T12	-4.2	28.7		15.078	0	10.77	5.385	53.5784		9	4	2		44	27	17		16.9	19.27	18.97		33.2248	28.2136	28.8767		0
	A	T10	-4.1	30.3		17.962	0	12.83	6.415	72.2191		9	6	2		44	34	24		14.2	15.4	15		38.3087	36.1294	36.8699		0
	A	T10	-3.6	20.2		15.041	0	11.57	5.785	53.5443		6	1	1		36	19	11		16.4	18.06	17.56		34.2157	30.8372	31.8816		0
	A	T12	-3.7	28.5		14.98	0	10.7	5.35	53.6417		8	3	1		41	24	15		17.8	19.13	18.73		31.3832	28.5241	29.4013		0
	A	T10	-4.5	30.1		12.111	2	11.01	6.505	58.1223		9	5	1		44	29	21		15.4	18.15	17.65		36.1294	30.6467	31.6953		0
	A	T12	-4.4	26.9		22.464	2	14.04	8.02	62.9495		9	5	1		46	33	27		16.3	18.9	18.6		34.4111	29.0303	29.6831		0
	A	T12	-3.6	22.8		19.771	0	11.63	5.815	64.7203		6	2	1		32	20	12		18	20.15	19.85		30.9638	26.2202	26.9078		1
	A	T12	-3.8	27		15.68	0	11.2	5.6	51.28		9	4	2		43	24	14		24	25.14	24.84		16.6992	13.6581	14.4668		0
	A	T10	-4.1	26.4		15.69	2	15.69	8.845	62.0165		9	5	1		43	30	20		19.5	21.04	20.54		27.6995	24.1324	25.3141		0
	A	T11	-4.5	32.7		15.32	2	15.32	8.66	64.3504		9	5	1		47	35	27		18.2	20.48	19.88		30.5406	25.4544	26.8394		0
	A	T11	-4.5	25.7		16.68	2	11.12	6.56	57.6273		8	4	2		38	23	12		20.1	21.67	21.17		26.3354	22.6117	23.8215		0
	A	L2	-4.2	28.1		19.838	1	15.26	8.13	61.1197		9	5	2		46	33	24		14.8	17.16	16.66		37.2348	32.7005	33.7033		1
	A	T12	-4	23.2		19.476	1	10.82	5.91	52.4527		9	4	2		43	25	14		21.8	24.56	24.16		22.2936	15.2163	16.2778		0
	A	L2	-2.8	28.2		22.848	2	16.32	9.16	66.4747		8	4	1		41	30	23		16.6	19.27	18.87		33.8221	28.2136	29.0959		0
	A	T11	-4.2	28.4		26.673	2	15.69	8.845	74.2453		9	6	2		41	32	24		17.6	19.25	18.65		31.7989	28.258	29.5749		0
	A	T12	-3.8	28		19.21	0	11.3	5.65	52.86		9	4	2		44	26	19		21.9	24.65	24.25		22.0479	14.976	16.0399		1
